# Supplementary material for: TcMYC2 regulates Pyrethrin biosynthesis in Tanacetum cinerariifolium
Source: Hortic Res. 2022 Aug 24;9:uhac178. doi: 10.1093/hr/uhac178 (PMC9627524; doi:10.1093/hr/uhac178)
Supplement: supp_data_uhac178 [file supp_data_uhac178.zip]

Archive with 1 entries (1 files):
- Supplemental information.docx
